# Supplementary material for: Triterpenoids from the Leaves of Cyclocarya paliurus and Their Glucose Uptake Activity in 3T3-L1 Adipocytes
Source: Molecules. 2023 Apr 7;28(8):3294. doi: 10.3390/molecules28083294 (PMC10145478; doi:10.3390/molecules28083294)
Supplement: Supplementary file 1 [file molecules-28-03294-s001.zip]

Archive with 1 entries (1 files):
- molecules-2292292-supplementary.pdf
